# Supplementary material for: Incorrect Use of Face Masks during the Current COVID-19 Pandemic among the General Public in Japan
Source: Int J Environ Res Public Health. 2020 Sep 6;17(18):6484. doi: 10.3390/ijerph17186484 (PMC7557398; doi:10.3390/ijerph17186484)
Supplement: Supplementary file 1 [file ijerph-17-06484-s001.zip]

Archive with 2 entries (2 files):
- Figure 1_revised.pdf
- ijerph-887678.xlsx
