# Supplementary material for: Incorrect Use of Face Masks during the Current COVID-19 Pandemic among the General Public in Japan
Source: Int J Environ Res Public Health. 2020 Sep 6;17(18):6484. doi: 10.3390/ijerph17186484 (PMC7557398; doi:10.3390/ijerph17186484)
Supplement: Supplementary file 1 [file ijerph-17-06484-s001.zip › ijerph-887678.xlsx]

## Sheet: Sheet1
Supplementary Table 1. Association between each sociodemographic factor and correct use of face masks for ordinal logistic regression
	Placing the mask carefully, ensuring it covers the mouth and nose		Avoiding touching the mask		Removing the mask using the appropriate technique		Practicing hand hygiene after removal or touching the mask		Replacing the mask when it becomes damp		Not re-using the mask		Discarding the mask immediately after use
N = (2141)	B	p-value	B	p-value	B	p-value	B	p-value	B	p-value	B	p-value	B	p-value
Sex:
men	Ref		Ref		Ref		Ref		Ref		Ref		Ref
women	0.502	<0.001	0.433	<0.001	0.374	<0.001	0.534	<0.001	0.296	0.001	0.294	0.001	0.436	<0.001
Age:
20-29	Ref		Ref		Ref		Ref		Ref		Ref		Ref
30-39	-0.183	0.237	-0.138	0.361	-0.062	0.676	-0.061	0.681	-0.03	0.84	-0.115	0.439	-0.256	0.083
40-49	0.239	0.132	-0.17	0.269	-0.15	0.321	0.15	0.322	-0.049	0.748	-0.319	0.0034	-0.251	0.095
50-59	0.025	0.877	-0.068	0.664	-0.022	0.889	-0.071	0.648	-0.063	0.687	-0.5	0.001	-0.618	<0.001
60-69	0.003	0.984	-0.287	0.075	-0.057	0.718	-0.176	0.265	0.178	0.262	-0.447	0.005	-0.548	0.001
70-79	0.317	0.071	-0.01	0.953	0.021	0.902	-0.002	0.99	0.481	0.004	-0.207	0.215	-0.363	0.029
Marital status:
not married	Ref		Ref		Ref		Ref		Ref		Ref		Ref
married	-0.171	0.131	-0.043	0.696	-0.114	0.292	-0.183	0.091	0.032	0.768	-0.156	0.148	-0.047	0.659
Working status:
not working	Ref		Ref		Ref		Ref		Ref		Ref		Ref
working	0.066	0.52	-0.187	0.064	-0.132	0.182	-0.167	0.09	-0.02	0.838	0.114	0.245	0.19	0.054
Living arrangement:
alone	Ref		Ref		Ref		Ref		Ref		Ref		Ref
with others	0.182	0.161	0.225	0.075	0.186	0.134	0.233	0.061	-0.049	0.693	0.138	0.264	0.111	0.37
Smoking:
non-smoker	Ref		Ref		Ref		Ref		Ref		Ref		Ref
smoker	-0.038	0.752	-0.08	0.49	-0.018	0.878	0.091	0.428	0.238	0.039	0.346	0.003	0.241	0.035
Residential area:
Tokyo	-0.08	0.361	0.006	0.941	0.016	0.85	0.021	0.803	-0.144	0.086	0.038	0.643	0.016	0.847
Others	Ref		Ref		Ref		Ref		Ref		Ref		Ref
Educational attainment:
University graduate or above	0.031	0.73	-0.042	0.632	-0.085	0.322	0.047	0.585	-0.127	0.138	-0.008	0.928	0.045	0.599
Below university level	Ref		Ref		Ref		Ref		Ref		Ref		Ref
Household income:
< 5 million yen	Ref		Ref		Ref		Ref		Ref		Ref		Ref
≥ 5 million yen	0.31	0.001	0.222	0.014	0.282	0.002	0.252	0.005	0.259	0.004	0.313	<0.001	0.185	0.037
Ordinal logistic regression analysis was performed. The dependent variables were each method of correctly using face masks and implementing all seven methods. The independent variables were sex, age (20-29 / 30-39 / 40-49 / 50-59 / 60-69 / 70-79 years), marital status (not married/married), working status (working/not working), living arrangement (with others/alone), smoking status (smokers/non-s…
